# Supplementary material for: Two new species of crayfish of the genus Cherax from Indonesian New Guinea (Crustacea, Decapoda, Parastacidae)
Source: Zookeys. 2018 Jun 26;(769):89–116. doi: 10.3897/zookeys.769.26095 (PMC6030201; doi:10.3897/zookeys.769.26095)
Supplement: XML Treatment for Cherax alyciae [file zookeys.769.26095-treatment2.xml]

<!DOCTYPE tp:taxon-treatment
  PUBLIC "-//TaxonX//DTD Taxonomic Treatment Publishing DTD v0 20100105//EN" "tax-treatment-NSO.dtd">
<tp:taxon-treatment xmlns:tp="http://www.plazi.org/taxpub"><tp:treatment-meta><kwd-group><label>Taxon classification</label><kwd><named-content xmlns:xlink="http://www.w3.org/1999/xlink" content-type="kingdom">Animalia</named-content></kwd><kwd><named-content xmlns:xlink="http://www.w3.org/1999/xlink" content-type="order">Decapoda</named-content></kwd><kwd><named-content xmlns:xlink="http://www.w3.org/1999/xlink" content-type="family">Parastacidae</named-content></kwd></kwd-group><mixed-citation publication-type="journal"><person-group><name><surname>Lukhaup</surname><given-names>Christian</given-names></name><name><surname>Eprilurahman</surname><given-names>Rury</given-names></name><name><surname>von Rintelen</surname><given-names>Thomas</given-names></name></person-group><article-title>Two new species of crayfish of the genus <italic><tp:taxon-name><tp:taxon-name-part taxon-name-part-type="genus" reg="Cherax">Cherax</tp:taxon-name-part></tp:taxon-name></italic> from Indonesian New Guinea (<tp:taxon-name><tp:taxon-name-part taxon-name-part-type="subphylum">Crustacea</tp:taxon-name-part></tp:taxon-name>, <tp:taxon-name><tp:taxon-name-part taxon-name-part-type="order">Decapoda</tp:taxon-name-part></tp:taxon-name>, <tp:taxon-name><tp:taxon-name-part taxon-name-part-type="family">Parastacidae</tp:taxon-name-part></tp:taxon-name>)</article-title><source>Zookeys</source><day>26</day><month>6</month><year>2018</year><volume>2018</volume><issue>769</issue><fpage>89</fpage><lpage>116</lpage><pub-id pub-id-type="doi">10.3897/zookeys.769.26095</pub-id></mixed-citation></tp:treatment-meta><tp:nomenclature><tp:taxon-name>
              <tp:taxon-name-part taxon-name-part-type="genus" reg="Cherax">Cherax</tp:taxon-name-part>
              <tp:taxon-name-part taxon-name-part-type="species" reg="alyciae">alyciae</tp:taxon-name-part>
              <object-id xmlns:xlink="http://www.w3.org/1999/xlink" content-type="zoobank" xlink:type="simple">http://zoobank.org/A18FE24A-8259-4B98-9CE4-C5112C47E6A5</object-id>
            </tp:taxon-name><tp:taxon-status xmlns:xlink="http://www.w3.org/1999/xlink" xlink:type="simple">sp. n.</tp:taxon-status><xref ref-type="fig" rid="F10">Figs 10</xref><xref ref-type="fig" rid="F11">, 11</xref><xref ref-type="fig" rid="F12">, 12</xref><xref ref-type="fig" rid="F13">, 13</xref><xref ref-type="fig" rid="F14">, 14</xref><!--PageBreak--></tp:nomenclature><tp:treatment-sec sec-type="material" id="SECID0EWNAG"><title>Material examined.</title><p>
              <bold>Holotype</bold>: male (MZB Cru 4672), under rocks, among roots and in debris along banks of a nameless creek, Boven Digoel Regency, West Papua, Indonesia. coll. local catchers and fisherman, December 7, 2016. <bold>Allotype</bold>: female (MZB Cru 4673), same data as holotype. <bold>Paratypes</bold>: (MZB Cru 4674) and (ZMB 30708), same data as holotype. Exact location stored with type material to protect population in its natural habitat.</p></tp:treatment-sec><tp:treatment-sec sec-type="diagnosis" id="SECID0ECOAG"><title>Diagnosis.</title><p>Carapace surface covered with small granules, areola pitted, no spines present posterior to cervical groove on lateral carapace. Eyes large, pigmented. Cornea slightly broader than eyestalk. Rostrum triangular in shape with elevated margins, setose in the anterior marginal half. Rostral margins with two prominent teeth, rostral carinae prominent. Postorbital ridges prominent with one acute tubercle at anterior terminus. Carapace blue, dorsal usually darker blue to green. Uncalcified patch on <!--PageBreak-->lateral margin of chelae of adult male white, translucent. Propodal cutting edge with row of small granules and one larger tubercle. Chelipeds blue, lateral margins white, posterior lateral part sometimes orange. Fingers blue, in posterior third dark blue with <!--PageBreak-->hooked orange tips. Other walking legs blue-green with orange joints. Pleon dark blue with light blue transverse lines.</p></tp:treatment-sec><tp:treatment-sec sec-type="description" id="SECID0EMOAG"><title>Description of male holotype</title><p>(Figs <xref ref-type="fig" rid="F11">11</xref>–<xref ref-type="fig" rid="F14">14</xref>). Body and eyes pigmented. Eyes not reduced. Body subovate, slightly compressed laterally. Pleon narrower then cephalothorax (width 21.8 mm and 24.9 mm respectively). Rostrum (Figure <xref ref-type="fig" rid="F12">12A</xref>) broad in shape, reaching nearly to end of ultimate antennular peduncle and approx. twice as long than wide (width 6.1 mm at base, length 11.7 mm). Margins slightly elevated continuing in rostral carinae on carapace, almost straight in basal part, distally rather moderately tapering towards apex. Lateral rostral margin bearing two prominent teeth in distal half, pointing upwards at angle of approximately 45°. Few short hairs present on distal half of outer margins between the first teeth and the acumen. Acumen with anteriorly orientated spine.</p><p>Rostral carinae extending as slight elevation posteriorly on carapace terminating at ending of postorbital ridges. Postorbital ridges well developed, terminating in spiniform tubercle anteriorly, fading at two-thirds of occipital carapace length, posteriorly. Postorbital ridges approx. 1/3 of CL. Cervical and branchiocardiac grooves distinct, non-setose, six tiny and weak developed tubercles present at middle part behind cervical groove on lateral sides of carapace. Carapace surface densely covered with tiny granules, anterior margin strongly produced, rounded upper margin directed inward.</p><p>Areola length 18.4 mm, narrowest width 8.0 mm. Length of areola 34.7% of total length of carapace (54 mm). Densely pitted.</p><p>
              <italic><tp:taxon-name><tp:taxon-name-part taxon-name-part-type="genus" reg="Scaphocerite">Scaphocerite</tp:taxon-name-part></tp:taxon-name></italic> (Figure <xref ref-type="fig" rid="F12">12B</xref>), broadest at posterior third, convex in distal part becoming narrower in basal part; thickened lateral margin terminating in corneous spine, almost reaching distal margin of ultimate segment of antennular peduncle. Right scaphocerite 12.0 mm long and 3.9 mm wide. Proximal margins setose. Antennulae and antennae typical for genus. Antennae slightly longer then body. Antennular peduncle reaching slightly behind acumen, antennal peduncle reaching slightly behind apex of scaphocerite. Antennal protopodite with spine anteriorly; basicerite with one lateral and one ventral spine.</p><p>
              <italic>Mouthparts</italic> typical for the genus. Epistome with sub-cordiform cephalic lobe anteriorly bearing lanceolate cephalomedian projection constricted at base. Lateral margins of lobe not thickened; each lateral margin with two groups of 8-9 tubercles separated by a smooth place. Central part smooth, not pitted, excavate. Eyes rather large; cornea globular, darkly pigmented, nearly as long as eyestalk; eyestalk slightly narrower than cornea.</p><p>
              <italic>First pereopod</italic> equal in form, chela slightly gaping. Right cheliped 56 mm long, 12 mm high, 21 mm wide. Left chelae (Figure <xref ref-type="fig" rid="F12">12C, D</xref>) 51.8 mm long and 10.4 mm high, 20.6 mm wide, strongly compressed. Fingers shorter than palm (right dactylus 25.4 mm long). Dactylus broad at base (7.8 mm), tapering slightly towards tip.</p><p>Tip with sharp, corneous, hooked tooth pointing outwards at an angle of 45°. Cutting edge of dactyl with continuous row of rather small granular teeth and one prominent larger tooth at middle of cutting edge. Ventral and dorsal surface of movable finger with scattered punctuation. Ventral posterior half of cutting edge with with dense setae reaching from base to prominent larger tooth. Fixed finger triangular, merging <!--PageBreak--><!--PageBreak-->gradually into palm, ending in sharp, corneous, hooked tooth, standing almost perpendicular to axis of finger. Tips of fingers slightly crossing when fingers clasp. Upper surface of palm practically smooth, slightly pitted, more densely pitted at margins. Fixed finger slightly broader than dactyl at base (11.3 mm). Dense, short setae present in posterior ventral part of fixed finger, reaching from base to midlength. Cutting edge of fixed finger with row of rather small granular teeth at posterior half and one bigger <!--PageBreak-->one at midlength. Outer lateral margin of chelae with swollen soft and uncalcified patch (23 mm) which extends from about middle of palm to midlength of opposable dactylus. Row of 20-21 mesial probodal granules at dorsolateral margin. Dorsolateral margins slightly elevated.</p><p>Dorsal surface of <italic>carpus</italic> (14.4 mm) smooth and pitted, with slight excavation in middle part and with a well-developed mesial carpal spine. Ventral carpal surface margins slightly elevated, non-setose and with fovea; inner margin with well-developed ventral carpal spine and ventromesial carpal spine oriented in angle of approx. 45°.</p><p>
              <italic>Merus</italic> (24.7 mm) laterally depressed in basal part; surface slightly pitted; small dorsal meral spine present. Inner ventrolateral margin densely covered with small granules, three ventral meral spines present, one at midlength other in middle of anterior part, third on distal ventrolateral inner margin.</p><p>
              <italic><tp:taxon-name><tp:taxon-name-part taxon-name-part-type="genus" reg="Ischium">Ischium</tp:taxon-name-part></tp:taxon-name></italic> (14.69 mm) smooth with two small spines and eleven granules at midlength of ventrolateral inner margin.</p><p>
              <italic>Second pereopod</italic> reaching anteriorly to approximately corneus spine of scaphocerite. Finger (7.0 mm) slightly longer as palm (6.6mm), of same height. Scattered short setae pre<!--PageBreak-->sent on dactyl and fixed finger. Cutting edge of fixed finger and carpus with row of dense, short setae. Carpus (9.3 mm), smooth, slightly pitted, longer than palm. Merus (17.4 mm) 1.87 times longer than carpus. <tp:taxon-name><tp:taxon-name-part taxon-name-part-type="genus" reg="Ischium">Ischium</tp:taxon-name-part></tp:taxon-name> (8.3 mm) about as half as long as merus.</p><p>
              <italic>Third pereopod</italic> overreaching second by length of finger of second pereopods. Fingers shorter than palm.</p><p>
              <italic>Fourth pereopod</italic> reaching distal margin of scaphocerite. Dactylus with corneous tip. Short scattered setae present. Propodus more than twice as long as dactylus, nearly 1.5 times as long as carpus; somewhat flattened, carrying many stiff setae on lower margin. Merus just slightly longer than propodus.</p><p>
              <italic>Fifth pereopod</italic> similar to fourth, slightly shorter.</p><p>Dorsal surface of pleon smooth, with scattered pits; abdominal segments with short setae present on caudal margins.</p><p>
              <italic>Telson</italic> with posterolateral spines, dense short setae present in posterior third. Posterior margins setose. Uropodal protopod with two distal spines on mesial lobe. Exopod of uropod with transverse row of posteriorly directed diminutive spines ending in one more prominent spine, posteriorly directed on outer margin of mesial lobe. Terminal half of exopod with small tubercles and short hairs, slightly corrugated. Endopod of uropod smooth. Short scattered hairs present on posterior third of dorsal exopod. Posterolateral spine on outer margin present. Second spine on medial dorsal surface present, directed posteriorly.</p></tp:treatment-sec><tp:treatment-sec sec-type="description" id="SECID0EORAG"><title>Description of allotype female</title><p>(Figure <xref ref-type="fig" rid="F15">15</xref>). Chela of first pereopods equal, 2.7 times as long as broad (30.6 mm and 11.2 mm respectively). Mesial margin of palm <!--PageBreak--><!--PageBreak-->slightly elevated, forming slender serrated ridge with row of 24–25 small granular teeth. Cutting edge of dactylus with 16-17 rather small granular teeth. Cutting edge of fixed finger with 16 small granules. Small scattered short setae visible along ventral cutting edges of chelae, denser and long in ventral posterior area. Tips of fingers slightly crossing when fingers clasp, not gaping. Cervical groove distinct, non-setose. Pleon just slightly narrower than cephalothorax (widths 16.2mm and 16.6 mm respectively). Same colour pattern as in males. No soft patch in females observed (n = 120).</p><p>
              <italic>Size.</italic> The largest male examined has a carapace length of 56 mm and a total length of 122 mm; the holotype male has a total length of 117 mm; the other males have a total length between 78 mm and 119 mm; the allotype has a carapace length of 39 mm and a total length of 86 mm (n = 11).</p><p>
              <italic>Colour.</italic> The living animals (Figure <xref ref-type="fig" rid="F1">1A, B</xref>) are coloured as follows. Male: Chelae light to dark blue with white margins and white patch. Anterior part usually dark blue, more intense coloured. Corneous tooth on tip of fingers orange. Cephalothorax bright blue, dorsally more intense from purple to greenish blue, fading ventrally to light blue. Joints between propodus and carpus and between carpus and merus bright orange-red. Segments of pleon dark blue to black, lateral pleura lighter becoming blueish green. Light blue transverse bands in the posterior part of each pleonary somite. Walking legs light blue with orange joints. Distal margin of tail-fan creamy orange to orange. Some animals are darker and differ in the colouration of chelae. Chelae dark blue to black, becoming orange-red at the outer lateral margin. Dorsolateral margins light <!--PageBreak-->blue. These males have usually also orange or yellow rostral margins. Females: same colour as males, sometimes less intense.</p></tp:treatment-sec><tp:treatment-sec sec-type="Molecular phylogenetic results" id="SECID0EJSAG"><title>Molecular phylogenetic results.</title><p>
              <italic><tp:taxon-name><tp:taxon-name-part taxon-name-part-type="genus" reg="Cherax">Cherax</tp:taxon-name-part> <tp:taxon-name-part taxon-name-part-type="species" reg="alyciae">alyciae</tp:taxon-name-part></tp:taxon-name></italic> sp. n. is sister species to <italic><tp:taxon-name><tp:taxon-name-part taxon-name-part-type="genus" reg="Cherax">Cherax</tp:taxon-name-part> <tp:taxon-name-part taxon-name-part-type="species" reg="peknyi">peknyi</tp:taxon-name-part></tp:taxon-name></italic> (Figure <xref ref-type="fig" rid="F19">19</xref>), both are in turn sister group to <italic><tp:taxon-name><tp:taxon-name-part taxon-name-part-type="genus" reg="Cherax">C.</tp:taxon-name-part> <tp:taxon-name-part taxon-name-part-type="species" reg="warsamsonicus">warsamsonicus</tp:taxon-name-part></tp:taxon-name></italic>. <italic><tp:taxon-name><tp:taxon-name-part taxon-name-part-type="genus" reg="Cherax">Cherax</tp:taxon-name-part> <tp:taxon-name-part taxon-name-part-type="species" reg="alyciae">alyciae</tp:taxon-name-part></tp:taxon-name></italic> sp. n. is well isolated from <italic><tp:taxon-name><tp:taxon-name-part taxon-name-part-type="genus" reg="Cherax">C.</tp:taxon-name-part> <tp:taxon-name-part taxon-name-part-type="species" reg="peknyi">peknyi</tp:taxon-name-part></tp:taxon-name></italic> with a sequence divergence (p-distance) of 2.1–2.8 % (16S) and 5.7–6.3 % (COI), respectively, supporting the morphology-based description of <italic><tp:taxon-name><tp:taxon-name-part taxon-name-part-type="genus" reg="Cherax">C.</tp:taxon-name-part> <tp:taxon-name-part taxon-name-part-type="species" reg="alyciae">alyciae</tp:taxon-name-part></tp:taxon-name></italic> as a new species.</p></tp:treatment-sec><tp:treatment-sec sec-type="Deposition of types" id="SECID0EVUAG"><title>Deposition of types.</title><p>The holotype (MZB Cru 4672), allotype (MZB Cru 4673) and paratypes (MZB Cru 4674) are deposited at the Museum Zoologicum Bogoriense (= Bidang Zoologi) Reseach Centre for Biology (= Pusat Penelitian Biologi), Indonesian Institute of Sciences (= LIPI), Jalan Raya Jakarta-Bogor Km 46 Cibinong 16911, Indonesia. Additional Paratypes are deposited at the Museum für Naturkunde, Leibniz Institute for Evolution and Biodiversity Science, Berlin (ZMB 30708).</p></tp:treatment-sec><tp:treatment-sec sec-type="Systematic position" id="SECID0E1UAG"><title>Systematic position.</title><p>
              <xref ref-type="bibr" rid="B7">Holthuis (1949)</xref> in his publication on the New Guinea <italic><tp:taxon-name><tp:taxon-name-part taxon-name-part-type="genus" reg="Cherax">Cherax</tp:taxon-name-part></tp:taxon-name></italic> considered species should be placed into two groups. One with the rostral and median carinae absent or weakly developed and referred to as the <italic><tp:taxon-name><tp:taxon-name-part taxon-name-part-type="genus" reg="Cherax">Cherax</tp:taxon-name-part></tp:taxon-name></italic> group following the characteristics of the type species, <italic><tp:taxon-name><tp:taxon-name-part taxon-name-part-type="genus" reg="Cherax">C.</tp:taxon-name-part> <tp:taxon-name-part taxon-name-part-type="species" reg="preissii">preissii</tp:taxon-name-part></tp:taxon-name></italic> (Erichson, 1846) from southwest Australia. The other group contains species that have the rostral and sometimes the median carina well developed and referred to as the <italic><tp:taxon-name><tp:taxon-name-part taxon-name-part-type="genus" reg="Astaconephrops">Astaconephrops</tp:taxon-name-part></tp:taxon-name></italic> group with <xref ref-type="bibr" rid="B25">Nobili’s (1899)</xref> <!--PageBreak--><italic><tp:taxon-name><tp:taxon-name-part taxon-name-part-type="genus" reg="Astaconephrops">Astaconephrops</tp:taxon-name-part> <tp:taxon-name-part taxon-name-part-type="species" reg="albertisii">albertisii</tp:taxon-name-part></tp:taxon-name></italic> as the type. Newly described species have been placed into one or the other of the two subgenera (<xref ref-type="bibr" rid="B16">Lukhaup and Pekny 2006</xref>; <xref ref-type="bibr" rid="B17">Lukhaup and Pekny 2008</xref>; <xref ref-type="bibr" rid="B18">Lukhaup and Herbert 2008</xref>; <xref ref-type="bibr" rid="B19">Lukhaup 2015</xref>, <xref ref-type="bibr" rid="B20">Lukhaup et al. 2015</xref>; <xref ref-type="bibr" rid="B26">Patoka et al. 2015</xref>). <xref ref-type="bibr" rid="B22">Munasinghe et al. (2004a</xref>, <xref ref-type="bibr" rid="B23">b</xref>), <xref ref-type="bibr" rid="B1">Austin (1996)</xref>; and Austin et al. (1996) however, identified three lineages with different geographic ranges within <italic><tp:taxon-name><tp:taxon-name-part taxon-name-part-type="genus" reg="Cherax">Cherax</tp:taxon-name-part></tp:taxon-name></italic> based on molecular genetics and phylogenetic studies. These consist of a southwestern group, an eastern group and a northern group. Support for the latter group, however, was based on only very limited sampling (e.g., single samples of <italic><tp:taxon-name><tp:taxon-name-part taxon-name-part-type="genus" reg="Cherax">C.</tp:taxon-name-part> <tp:taxon-name-part taxon-name-part-type="species" reg="quadricarinatus">quadricarinatus</tp:taxon-name-part></tp:taxon-name></italic>, <italic><tp:taxon-name><tp:taxon-name-part taxon-name-part-type="genus" reg="Cherax">C.</tp:taxon-name-part> <tp:taxon-name-part taxon-name-part-type="species" reg="rhynchotus">rhynchotus</tp:taxon-name-part></tp:taxon-name></italic>, and <italic><tp:taxon-name><tp:taxon-name-part taxon-name-part-type="genus" reg="Cherax">C.</tp:taxon-name-part> <tp:taxon-name-part taxon-name-part-type="species" reg="peknyi">peknyi</tp:taxon-name-part></tp:taxon-name></italic> in <xref ref-type="bibr" rid="B24">Munasinghe et al. (2003)</xref>. <xref ref-type="bibr" rid="B23">Munasinghe et al. (2004b)</xref> indicate that the division of <italic><tp:taxon-name><tp:taxon-name-part taxon-name-part-type="genus" reg="Cherax">Cherax</tp:taxon-name-part></tp:taxon-name></italic> into two subgenera, as conceived by Holthuis and subsequent authors dealing with New Guinea crayfish, has to be reconsidered. Based on <xref ref-type="bibr" rid="B22">Munasinghe et al. (2004a</xref>, <xref ref-type="bibr" rid="B23">b</xref>), <xref ref-type="bibr" rid="B1">Austin (1996)</xref>, and Austin et al. (1996), <italic><tp:taxon-name><tp:taxon-name-part taxon-name-part-type="genus" reg="Cherax">Cherax</tp:taxon-name-part> <tp:taxon-name-part taxon-name-part-type="species" reg="warsamsonicus">warsamsonicus</tp:taxon-name-part></tp:taxon-name></italic> sp. n. and <italic><tp:taxon-name><tp:taxon-name-part taxon-name-part-type="genus" reg="Cherax">Cherax</tp:taxon-name-part> <tp:taxon-name-part taxon-name-part-type="species" reg="alyciae">alyciae</tp:taxon-name-part></tp:taxon-name></italic> sp. n. belong to the northern species group lineage consisting of 25 species: <italic><tp:taxon-name><tp:taxon-name-part taxon-name-part-type="genus" reg="Cherax">C.</tp:taxon-name-part> <tp:taxon-name-part taxon-name-part-type="species" reg="acherontis">acherontis</tp:taxon-name-part></tp:taxon-name></italic> Patoka, Bláha &amp; Kouba, 2017,<italic><tp:taxon-name><tp:taxon-name-part taxon-name-part-type="genus" reg="Cherax">C.</tp:taxon-name-part> <tp:taxon-name-part taxon-name-part-type="species" reg="albertisii">albertisii</tp:taxon-name-part></tp:taxon-name></italic> (Nobili, 1899), <italic><tp:taxon-name><tp:taxon-name-part taxon-name-part-type="genus" reg="Cherax">C.</tp:taxon-name-part> <tp:taxon-name-part taxon-name-part-type="species" reg="alyciae">alyciae</tp:taxon-name-part></tp:taxon-name></italic> sp. n. (this study),<italic><tp:taxon-name><tp:taxon-name-part taxon-name-part-type="genus" reg="Cherax">C.</tp:taxon-name-part> <tp:taxon-name-part taxon-name-part-type="species" reg="boesemani">boesemani</tp:taxon-name-part></tp:taxon-name></italic> Lukhaup &amp; Pekny, 2008, <italic><tp:taxon-name><tp:taxon-name-part taxon-name-part-type="genus" reg="Cherax">C.</tp:taxon-name-part> <tp:taxon-name-part taxon-name-part-type="species" reg="boschmai">boschmai</tp:taxon-name-part></tp:taxon-name></italic> Holthuis, 1949, <italic><tp:taxon-name><tp:taxon-name-part taxon-name-part-type="genus" reg="Cherax">C.</tp:taxon-name-part> <tp:taxon-name-part taxon-name-part-type="species" reg="buitendijkae">buitendijkae</tp:taxon-name-part></tp:taxon-name></italic> Holthuis, 1949, <italic><tp:taxon-name><tp:taxon-name-part taxon-name-part-type="genus" reg="Cherax">C.</tp:taxon-name-part> <tp:taxon-name-part taxon-name-part-type="species" reg="communis">communis</tp:taxon-name-part></tp:taxon-name></italic> Holthuis, 1949, <italic><tp:taxon-name><tp:taxon-name-part taxon-name-part-type="genus" reg="Cherax">C.</tp:taxon-name-part> <tp:taxon-name-part taxon-name-part-type="species" reg="gherardii">gherardii</tp:taxon-name-part></tp:taxon-name></italic> Patoka, Bláha &amp; Kouba, 2015, <italic><tp:taxon-name><tp:taxon-name-part taxon-name-part-type="genus" reg="Cherax">C.</tp:taxon-name-part> <tp:taxon-name-part taxon-name-part-type="species" reg="holthuisi">holthuisi</tp:taxon-name-part></tp:taxon-name></italic> Lukhaup &amp; Pekny, 2006, <italic><tp:taxon-name><tp:taxon-name-part taxon-name-part-type="genus" reg="Cherax">C.</tp:taxon-name-part> <tp:taxon-name-part taxon-name-part-type="species" reg="lorentzi">lorentzi</tp:taxon-name-part> <tp:taxon-name-part taxon-name-part-type="subspecies" reg="aruanus">aruanus</tp:taxon-name-part></tp:taxon-name></italic> (Roux, 1911), <italic><tp:taxon-name><tp:taxon-name-part taxon-name-part-type="genus" reg="Cherax">C.</tp:taxon-name-part> <tp:taxon-name-part taxon-name-part-type="species" reg="lorentzi">lorentzi</tp:taxon-name-part> <tp:taxon-name-part taxon-name-part-type="subspecies" reg="lorentzi">lorentzi</tp:taxon-name-part></tp:taxon-name></italic> (Roux, 1911), <italic><tp:taxon-name><tp:taxon-name-part taxon-name-part-type="genus" reg="Cherax">C.</tp:taxon-name-part> <tp:taxon-name-part taxon-name-part-type="species" reg="longipes">longipes</tp:taxon-name-part></tp:taxon-name></italic> Holthuis, 1949, <italic><tp:taxon-name><tp:taxon-name-part taxon-name-part-type="genus" reg="Cherax">C.</tp:taxon-name-part> <tp:taxon-name-part taxon-name-part-type="species" reg="misolicus">misolicus</tp:taxon-name-part></tp:taxon-name></italic> Holthuis, 1949, <italic><tp:taxon-name><tp:taxon-name-part taxon-name-part-type="genus" reg="Cherax">C.</tp:taxon-name-part> <tp:taxon-name-part taxon-name-part-type="species" reg="murido">murido</tp:taxon-name-part></tp:taxon-name></italic> Holthuis, 1949, <italic><tp:taxon-name><tp:taxon-name-part taxon-name-part-type="genus" reg="Cherax">C.</tp:taxon-name-part> <tp:taxon-name-part taxon-name-part-type="species" reg="monticola">monticola</tp:taxon-name-part></tp:taxon-name></italic> Holthuis, 1950, <italic><tp:taxon-name><tp:taxon-name-part taxon-name-part-type="genus" reg="Cherax">C.</tp:taxon-name-part> <tp:taxon-name-part taxon-name-part-type="species" reg="mosessalossa">mosessalossa</tp:taxon-name-part></tp:taxon-name></italic> sp. n. (this study), <italic><tp:taxon-name><tp:taxon-name-part taxon-name-part-type="genus" reg="Cherax">C.</tp:taxon-name-part> <tp:taxon-name-part taxon-name-part-type="species" reg="minor">minor</tp:taxon-name-part></tp:taxon-name></italic> Holthuis, 1996, <italic><tp:taxon-name><tp:taxon-name-part taxon-name-part-type="genus" reg="Cherax">C.</tp:taxon-name-part> <tp:taxon-name-part taxon-name-part-type="species" reg="peknyi">peknyi</tp:taxon-name-part></tp:taxon-name></italic> Lukhaup &amp; Herbert, 2008, <italic><tp:taxon-name><tp:taxon-name-part taxon-name-part-type="genus" reg="Cherax">C.</tp:taxon-name-part> <tp:taxon-name-part taxon-name-part-type="species" reg="pallidus">pallidus</tp:taxon-name-part></tp:taxon-name></italic> Holthuis, 1949, <italic><tp:taxon-name><tp:taxon-name-part taxon-name-part-type="genus" reg="Cherax">C.</tp:taxon-name-part> <tp:taxon-name-part taxon-name-part-type="species" reg="papuanus">papuanus</tp:taxon-name-part></tp:taxon-name></italic> Holthuis, 1949, <italic><tp:taxon-name><tp:taxon-name-part taxon-name-part-type="genus" reg="Cherax">C.</tp:taxon-name-part> <tp:taxon-name-part taxon-name-part-type="species" reg="paniaicus">paniaicus</tp:taxon-name-part></tp:taxon-name></italic> Holthuis, 1949, <italic><tp:taxon-name><tp:taxon-name-part taxon-name-part-type="genus" reg="Cherax">C.</tp:taxon-name-part> <tp:taxon-name-part taxon-name-part-type="species" reg="pulcher">pulcher</tp:taxon-name-part></tp:taxon-name></italic> Lukhaup, 2015, <italic><tp:taxon-name><tp:taxon-name-part taxon-name-part-type="genus" reg="Cherax">C.</tp:taxon-name-part> <tp:taxon-name-part taxon-name-part-type="species" reg="solus">solus</tp:taxon-name-part></tp:taxon-name></italic> Holthuis, 1949, <italic><tp:taxon-name><tp:taxon-name-part taxon-name-part-type="genus" reg="Cherax">C.</tp:taxon-name-part> <tp:taxon-name-part taxon-name-part-type="species" reg="snowden">snowden</tp:taxon-name-part></tp:taxon-name></italic> Lukhaup, Panteleit &amp; Schrimpf, 2015, and <italic><tp:taxon-name><tp:taxon-name-part taxon-name-part-type="genus" reg="Cherax">C.</tp:taxon-name-part> <tp:taxon-name-part taxon-name-part-type="species" reg="warsamsonicus">warsamsonicus</tp:taxon-name-part></tp:taxon-name></italic> Lukhaup, Eprilurahman &amp; von Rintelen, 2017.</p></tp:treatment-sec><tp:treatment-sec sec-type="Systematic remarks" id="SECID0E3CBG"><title>Systematic remarks.</title><p>In comparison to all species of the northern group the new species, <italic><tp:taxon-name><tp:taxon-name-part taxon-name-part-type="genus" reg="Cherax">C.</tp:taxon-name-part> <tp:taxon-name-part taxon-name-part-type="species" reg="alyciae">alyciae</tp:taxon-name-part></tp:taxon-name></italic> sp. n. is most similar to <italic><tp:taxon-name><tp:taxon-name-part taxon-name-part-type="genus" reg="Cherax">C.</tp:taxon-name-part> <tp:taxon-name-part taxon-name-part-type="species" reg="peknyi">peknyi</tp:taxon-name-part></tp:taxon-name></italic>, a species that is known from the Fly River drainage, close to the City of Kiunga, Papua New Guinea. <italic><tp:taxon-name><tp:taxon-name-part taxon-name-part-type="genus" reg="Cherax">Cherax</tp:taxon-name-part> <tp:taxon-name-part taxon-name-part-type="species" reg="alyciae">alyciae</tp:taxon-name-part></tp:taxon-name></italic> sp. n. <!--PageBreak-->differs from <italic><tp:taxon-name><tp:taxon-name-part taxon-name-part-type="genus" reg="Cherax">C.</tp:taxon-name-part> <tp:taxon-name-part taxon-name-part-type="species" reg="peknyi">peknyi</tp:taxon-name-part></tp:taxon-name></italic> in the following characters: shape of the chelae (Figure <xref ref-type="fig" rid="F16">16A–D</xref>), the presence of a soft patch in the chelae of males and in colouration. The rostrum of <italic><tp:taxon-name><tp:taxon-name-part taxon-name-part-type="genus" reg="Cherax">Cherax</tp:taxon-name-part> <tp:taxon-name-part taxon-name-part-type="species" reg="alyciae">alyciae</tp:taxon-name-part></tp:taxon-name></italic> sp. n. is rather straight, triangular shaped, while the rostrum of <italic><tp:taxon-name><tp:taxon-name-part taxon-name-part-type="genus" reg="Cherax">Cherax</tp:taxon-name-part> <tp:taxon-name-part taxon-name-part-type="species" reg="peknyi">peknyi</tp:taxon-name-part></tp:taxon-name></italic> is clearly bent outwards at the middle part. <italic><tp:taxon-name><tp:taxon-name-part taxon-name-part-type="genus" reg="Cherax">Cherax</tp:taxon-name-part> <tp:taxon-name-part taxon-name-part-type="species" reg="peknyi">peknyi</tp:taxon-name-part></tp:taxon-name></italic> has 3–4 anteriorly directed spines present at middle part behind cervical groove on lateral sides of carapace while <italic><tp:taxon-name><tp:taxon-name-part taxon-name-part-type="genus" reg="Cherax">C.</tp:taxon-name-part> <tp:taxon-name-part taxon-name-part-type="species" reg="alyciae">alyciae</tp:taxon-name-part></tp:taxon-name></italic> sp. n. has six tiny and weak developed tubercles there. <italic><tp:taxon-name><tp:taxon-name-part taxon-name-part-type="genus" reg="Cherax">Cherax</tp:taxon-name-part> <tp:taxon-name-part taxon-name-part-type="species" reg="peknyi">peknyi</tp:taxon-name-part></tp:taxon-name></italic> has usually red to orange chelae becoming white posteriorly with blue fingertips, the carapace is orange yellow becoming dark red dorsally while the pleon is dark green with orange yellow transverse bands. None of the males of <italic><tp:taxon-name><tp:taxon-name-part taxon-name-part-type="genus" reg="Cherax">C.</tp:taxon-name-part> <tp:taxon-name-part taxon-name-part-type="species" reg="peknyi">peknyi</tp:taxon-name-part></tp:taxon-name></italic> had a soft patch. Furthermore, the presence of dense setae on the ventral chelae in <italic><tp:taxon-name><tp:taxon-name-part taxon-name-part-type="genus" reg="Cherax">C.</tp:taxon-name-part> <tp:taxon-name-part taxon-name-part-type="species" reg="peknyi">peknyi</tp:taxon-name-part></tp:taxon-name></italic> while <italic><tp:taxon-name><tp:taxon-name-part taxon-name-part-type="genus" reg="Cherax">C.</tp:taxon-name-part> <tp:taxon-name-part taxon-name-part-type="species" reg="alyciae">alyciae</tp:taxon-name-part></tp:taxon-name></italic> sp. n. has just very few setae there. <italic><tp:taxon-name><tp:taxon-name-part taxon-name-part-type="genus" reg="Cherax">Cherax</tp:taxon-name-part> <tp:taxon-name-part taxon-name-part-type="species" reg="peknyi">peknyi</tp:taxon-name-part></tp:taxon-name></italic> is endemic in the Fly River drainage in Papua New Guinea, while <italic><tp:taxon-name><tp:taxon-name-part taxon-name-part-type="genus" reg="Cherax">C.</tp:taxon-name-part> <tp:taxon-name-part taxon-name-part-type="species" reg="alyciae">alyciae</tp:taxon-name-part></tp:taxon-name></italic> sp. n. is found in creeks and rivers of the Digul River drainage in the eastern part of the Boven Digoel Regency, Papua, Indonesia.</p></tp:treatment-sec><tp:treatment-sec sec-type="etymology" id="SECID0ECIBG"><title>Etymology.</title><p>
              <italic><tp:taxon-name><tp:taxon-name-part taxon-name-part-type="genus" reg="Cherax">Cherax</tp:taxon-name-part> <tp:taxon-name-part taxon-name-part-type="species" reg="alyciae">alyciae</tp:taxon-name-part></tp:taxon-name></italic> sp. n. is named after Alycia Evanya, the daughter of Christian Jeffrey (Maju Aquarium) who brought the species to our attention.</p></tp:treatment-sec><tp:treatment-sec sec-type="ecology" id="SECID0ETIBG"><title>Ecology.</title><p>Known only from several nameless creeks in the Boven Digoel Regency in the eastern Part of Papua Province, Indonesia, close to the border of Papua New Guinea. The creek harbouring these crayfish is shallow (20–70 cm) with a moderate flow and had a pH of approximately 5.0. The temperature is around 25–27 °C and 12 µS/cm. In most parts no water plants are present. The substrate of the creek is gravel or sand and soil mostly covered with silt and detritus, stones and larger rocks (Figure <xref ref-type="fig" rid="F17">17</xref>). <!--PageBreak-->Crayfish hide in short borrows in the riverbank, under larger rocks or in detritus that gathers in slower flowing parts of the creek. To improve the knowledge of the distribution of the species more field surveys will be necessary.</p></tp:treatment-sec><tp:treatment-sec sec-type="Common name" id="SECID0E6IBG"><title>Common name.</title><p>As common name for this crayfish we propose Blue Kong Crayfish as it is already known under this name in the pet trade.</p><fig id="F10" position="float" orientation="portrait"><label>Figure 10.</label><caption><p>
          <italic><tp:taxon-name><tp:taxon-name-part taxon-name-part-type="genus" reg="Cherax">C.</tp:taxon-name-part> <tp:taxon-name-part taxon-name-part-type="species" reg="alyciae">alyciae</tp:taxon-name-part></tp:taxon-name></italic> sp. n. <bold>A</bold> holotype male (MZB Cru 4672) from nameless creek, Boven Digoel Regency <bold>B</bold> idem, colour variation.</p></caption><graphic xmlns:xlink="http://www.w3.org/1999/xlink" xlink:href="zookeys-769-089-g010.jpg" position="float" orientation="portrait" xlink:type="simple" id="oo_211979.jpg"/></fig><fig id="F11" position="float" orientation="portrait"><label>Figure 11.</label><caption><p>
          <italic><tp:taxon-name><tp:taxon-name-part taxon-name-part-type="genus" reg="Cherax">C.</tp:taxon-name-part> <tp:taxon-name-part taxon-name-part-type="species" reg="alyciae">alyciae</tp:taxon-name-part></tp:taxon-name></italic> sp. n. holotype male (MZB Cru 4672). Scale bar: 10 mm.</p></caption><graphic xmlns:xlink="http://www.w3.org/1999/xlink" xlink:href="zookeys-769-089-g011.jpg" position="float" orientation="portrait" xlink:type="simple" id="oo_211980.jpg"/></fig><fig id="F12" position="float" orientation="portrait"><label>Figure 12.</label><caption><p>
          <italic><tp:taxon-name><tp:taxon-name-part taxon-name-part-type="genus" reg="Cherax">C.</tp:taxon-name-part> <tp:taxon-name-part taxon-name-part-type="species" reg="alyciae">alyciae</tp:taxon-name-part></tp:taxon-name></italic> sp. n. holotype male (MZB Cru 4672) <bold>A</bold> dorsal view of carapace <bold>B</bold> scaphocerite <bold>C</bold> dorsal view of left chelae <bold>D</bold> ventral view of left chelae. Scale bars: 10 mm (<bold>A, C, D</bold>), 5 mm (<bold>B</bold>).</p></caption><graphic xmlns:xlink="http://www.w3.org/1999/xlink" xlink:href="zookeys-769-089-g012.jpg" position="float" orientation="portrait" xlink:type="simple" id="oo_211981.jpg"/></fig><fig id="F13" position="float" orientation="portrait"><label>Figure 13.</label><caption><p>
          <italic><tp:taxon-name><tp:taxon-name-part taxon-name-part-type="genus" reg="Cherax">C.</tp:taxon-name-part> <tp:taxon-name-part taxon-name-part-type="species" reg="alyciae">alyciae</tp:taxon-name-part></tp:taxon-name></italic> sp. n. holotype male (MZB Cru 4672), dorsal view of cephalothorax. Scale bar: 10 mm.</p></caption><graphic xmlns:xlink="http://www.w3.org/1999/xlink" xlink:href="zookeys-769-089-g013.jpg" position="float" orientation="portrait" xlink:type="simple" id="oo_211982.jpg"/></fig><fig id="F14" position="float" orientation="portrait"><label>Figure 14.</label><caption><p>
          <italic><tp:taxon-name><tp:taxon-name-part taxon-name-part-type="genus" reg="Cherax">C.</tp:taxon-name-part> <tp:taxon-name-part taxon-name-part-type="species" reg="alyciae">alyciae</tp:taxon-name-part></tp:taxon-name></italic> sp. n. holotype male (MZB Cru 4672) <bold>A</bold> left first chela, dorsal aspect <bold>B</bold> left first chela, ventral aspect. Scale bars: 10 mm.</p></caption><graphic xmlns:xlink="http://www.w3.org/1999/xlink" xlink:href="zookeys-769-089-g014.jpg" position="float" orientation="portrait" xlink:type="simple" id="oo_211983.jpg"/></fig><fig id="F15" position="float" orientation="portrait"><label>Figure 15.</label><caption><p>
          <italic><tp:taxon-name><tp:taxon-name-part taxon-name-part-type="genus" reg="Cherax">C.</tp:taxon-name-part> <tp:taxon-name-part taxon-name-part-type="species" reg="alyciae">alyciae</tp:taxon-name-part></tp:taxon-name></italic> sp. n. allotype female (MZB Cru 4673). Scale bar: 10 mm.</p></caption><graphic xmlns:xlink="http://www.w3.org/1999/xlink" xlink:href="zookeys-769-089-g015.jpg" position="float" orientation="portrait" xlink:type="simple" id="oo_211984.jpg"/></fig><fig id="F16" position="float" orientation="portrait"><label>Figure 16.</label><caption><p>Dorsal view chelae. <bold>A</bold> <italic><tp:taxon-name><tp:taxon-name-part taxon-name-part-type="genus" reg="Cherax">Cherax</tp:taxon-name-part> <tp:taxon-name-part taxon-name-part-type="species" reg="peknyi">peknyi</tp:taxon-name-part></tp:taxon-name></italic>, holotype male (QMW28267) <bold>B</bold> <italic><tp:taxon-name><tp:taxon-name-part taxon-name-part-type="genus" reg="Cherax">C.</tp:taxon-name-part> <tp:taxon-name-part taxon-name-part-type="species" reg="alyciae">alyciae</tp:taxon-name-part></tp:taxon-name></italic> sp. n. holotype male (MZB Cru 4672) ventral view chelae <bold>C</bold> <italic><tp:taxon-name><tp:taxon-name-part taxon-name-part-type="genus" reg="Cherax">Cherax</tp:taxon-name-part> <tp:taxon-name-part taxon-name-part-type="species" reg="peknyi">peknyi</tp:taxon-name-part></tp:taxon-name></italic>, holotype male, (QMW28267) <bold>D</bold> <italic><tp:taxon-name><tp:taxon-name-part taxon-name-part-type="genus" reg="Cherax">C.</tp:taxon-name-part> <tp:taxon-name-part taxon-name-part-type="species" reg="alyciae">alyciae</tp:taxon-name-part></tp:taxon-name></italic> sp. n. holotype male (MZB Cru 4672).</p></caption><graphic xmlns:xlink="http://www.w3.org/1999/xlink" xlink:href="zookeys-769-089-g016.jpg" position="float" orientation="portrait" xlink:type="simple" id="oo_211985.jpg"/></fig><fig id="F17" position="float" orientation="portrait"><label>Figure 17.</label><caption><p>Unnamed Creek, Boven Digoel Regency, habitat of the new species.</p></caption><graphic xmlns:xlink="http://www.w3.org/1999/xlink" xlink:href="zookeys-769-089-g017.jpg" position="float" orientation="portrait" xlink:type="simple" id="oo_211987.jpg"/></fig><fig id="F18" position="float" orientation="portrait"><label>Figure 18.</label><caption><p>Map of Papua New Guinea, with the type localities indicated.</p></caption><graphic xmlns:xlink="http://www.w3.org/1999/xlink" xlink:href="zookeys-769-089-g018.jpg" position="float" orientation="portrait" xlink:type="simple" id="oo_211988.jpg"/></fig><fig id="F19" position="float" orientation="portrait"><label>Figure 19.</label><caption><p>Phylogenetic relationships of <italic><tp:taxon-name><tp:taxon-name-part taxon-name-part-type="genus" reg="Cherax">Cherax</tp:taxon-name-part> <tp:taxon-name-part taxon-name-part-type="species" reg="mosessalossa">mosessalossa</tp:taxon-name-part></tp:taxon-name></italic> sp. n. and <italic><tp:taxon-name><tp:taxon-name-part taxon-name-part-type="genus" reg="Cherax">C.</tp:taxon-name-part> <tp:taxon-name-part taxon-name-part-type="species" reg="alyciae">alyciae</tp:taxon-name-part></tp:taxon-name></italic> sp. n. within the northern New Guinea <italic><tp:taxon-name><tp:taxon-name-part taxon-name-part-type="genus" reg="Cherax">Cherax</tp:taxon-name-part></tp:taxon-name></italic> lineage, reconstructed by BI analyses of two mitochondrial gene fragments. Number on branches show, from top, Bayesian posterior probabilities (&gt;0.7) and ML/MP bootstrap values (&gt;50). An asterisk indicates nodes with full support (1/100/100) in all analyses. The scale bar indicates the substitution rate. See Table <xref ref-type="table" rid="T1">1</xref> for information on the sequenced specimens. <bold>A</bold> Topology based on concatenated COI and 16S dataset <bold>B</bold> Topology based on COI dataset <bold>C</bold> Topology based on 16S dataset.</p></caption><graphic xmlns:xlink="http://www.w3.org/1999/xlink" xlink:href="zookeys-769-089-g019.jpg" position="float" orientation="portrait" xlink:type="simple" id="oo_211989.jpg"/></fig></tp:treatment-sec><tp:treatment-sec><!--Section generated to contain objects referenced in tp:taxon-treatment.--><fig id="F1" position="float" orientation="portrait"><label>Figure 1.</label><caption><p>
          <italic><tp:taxon-name><tp:taxon-name-part taxon-name-part-type="genus" reg="Cherax">Cherax</tp:taxon-name-part> <tp:taxon-name-part taxon-name-part-type="species" reg="mosessalossa">mosessalossa</tp:taxon-name-part></tp:taxon-name></italic> sp. n. <bold>A</bold> holotype male (MZB Cru 4675) from Klademak Creek, Sorong City <bold>B</bold> idem, side view.</p></caption><graphic xmlns:xlink="http://www.w3.org/1999/xlink" xlink:href="zookeys-769-089-g001.jpg" position="float" orientation="portrait" xlink:type="simple" id="oo_211969.jpg"/></fig><table-wrap id="T1" position="float" orientation="portrait"><label>Table 1.</label><caption><p>Material studied with GenBank accession numbers. Sequences of species represented by more than one sequence are listed consecutively as labelled in Figure <xref ref-type="fig" rid="F19">19</xref>.</p></caption><table id="TID0EAHAG" rules="all"><tbody><tr><th rowspan="2" colspan="1">Species/sample</th><th rowspan="2" colspan="1">Location</th><th rowspan="1" colspan="2">GenBank acc. nos</th></tr><tr><th rowspan="1" colspan="1">COI</th><th rowspan="1" colspan="1">16S</th></tr><tr><td rowspan="1" colspan="1">
              <italic><tp:taxon-name><tp:taxon-name-part taxon-name-part-type="genus" reg="Cherax">C.</tp:taxon-name-part> <tp:taxon-name-part taxon-name-part-type="species" reg="boesemani">boesemani</tp:taxon-name-part></tp:taxon-name></italic>
            </td><td rowspan="1" colspan="1">Ajamaru Lake, Papua Barat; <named-content xmlns:xlink="http://www.w3.org/1999/xlink" content-type="dwc:verbatimCoordinates" xlink:type="simple"><named-content content-type="geo-json" specific-use="{&#34;type&#34;:&#34;Point&#34;,&#34;coordinates&#34;:[132.246983,-1.288881]}" id="NCID0EQJAC" xlink:type="simple">1°17'19.97"S, 132°14'49.14"E</named-content></named-content>; January 23, 2016</td><td rowspan="1" colspan="1">
                <ext-link xmlns:xlink="http://www.w3.org/1999/xlink" ext-link-type="gen" xlink:href="KY654084" xlink:type="simple">KY654084</ext-link> <ext-link xmlns:xlink="http://www.w3.org/1999/xlink" ext-link-type="gen" xlink:href="KY654085" xlink:type="simple">KY654085</ext-link></td><td rowspan="1" colspan="1">
                <ext-link xmlns:xlink="http://www.w3.org/1999/xlink" ext-link-type="gen" xlink:href="KY654089" xlink:type="simple">KY654089</ext-link> <ext-link xmlns:xlink="http://www.w3.org/1999/xlink" ext-link-type="gen" xlink:href="KY654090" xlink:type="simple">KY654090</ext-link></td></tr><tr><td rowspan="1" colspan="1">
              <italic><tp:taxon-name><tp:taxon-name-part taxon-name-part-type="genus" reg="Cherax">C.</tp:taxon-name-part> <tp:taxon-name-part taxon-name-part-type="species" reg="alyciae">alyciae</tp:taxon-name-part></tp:taxon-name></italic> sp. n.</td><td rowspan="1" colspan="1">Unnamed creek, Boven Digoel Regency, West Papua, Indonesia; December 7, 2016</td><td rowspan="1" colspan="1">
                <ext-link xmlns:xlink="http://www.w3.org/1999/xlink" ext-link-type="gen" xlink:href="MH457597" xlink:type="simple">MH457597</ext-link> <ext-link xmlns:xlink="http://www.w3.org/1999/xlink" ext-link-type="gen" xlink:href="MH457599" xlink:type="simple">MH457599</ext-link> <ext-link xmlns:xlink="http://www.w3.org/1999/xlink" ext-link-type="gen" xlink:href="MH457598" xlink:type="simple">MH457598</ext-link></td><td rowspan="1" colspan="1">
                <ext-link xmlns:xlink="http://www.w3.org/1999/xlink" ext-link-type="gen" xlink:href="MH457588" xlink:type="simple">MH457588</ext-link> <ext-link xmlns:xlink="http://www.w3.org/1999/xlink" ext-link-type="gen" xlink:href="MH457590" xlink:type="simple">MH457590</ext-link> <ext-link xmlns:xlink="http://www.w3.org/1999/xlink" ext-link-type="gen" xlink:href="MH457589" xlink:type="simple">MH457589</ext-link></td></tr><tr><td rowspan="1" colspan="1">
              <italic><tp:taxon-name><tp:taxon-name-part taxon-name-part-type="genus" reg="Cherax">C.</tp:taxon-name-part> <tp:taxon-name-part taxon-name-part-type="species" reg="communis">communis</tp:taxon-name-part></tp:taxon-name></italic>
            </td><td rowspan="1" colspan="1">Lake Paniai</td><td rowspan="1" colspan="1">–</td><td rowspan="1" colspan="1">
                <ext-link xmlns:xlink="http://www.w3.org/1999/xlink" ext-link-type="gen" xlink:href="MH457602" xlink:type="simple">MH457602</ext-link>
              </td></tr><tr><td rowspan="1" colspan="1">
              <italic><tp:taxon-name><tp:taxon-name-part taxon-name-part-type="genus" reg="Cherax">C.</tp:taxon-name-part> <tp:taxon-name-part taxon-name-part-type="species" reg="gherardiae">gherardiae</tp:taxon-name-part></tp:taxon-name></italic>
            </td><td rowspan="1" colspan="1">Pet trade</td><td rowspan="1" colspan="1">
                <ext-link xmlns:xlink="http://www.w3.org/1999/xlink" ext-link-type="gen" xlink:href="KU821417" xlink:type="simple">KU821417</ext-link>
              </td><td rowspan="1" colspan="1">
                <ext-link xmlns:xlink="http://www.w3.org/1999/xlink" ext-link-type="gen" xlink:href="KU821417" xlink:type="simple">KU821417</ext-link>
              </td></tr><tr><td rowspan="1" colspan="1">
              <italic><tp:taxon-name><tp:taxon-name-part taxon-name-part-type="genus" reg="Cherax">C.</tp:taxon-name-part> <tp:taxon-name-part taxon-name-part-type="species" reg="holthuisi">holthuisi</tp:taxon-name-part></tp:taxon-name></italic>
            </td><td rowspan="1" colspan="1">Papua Barat</td><td rowspan="1" colspan="1">
                <ext-link xmlns:xlink="http://www.w3.org/1999/xlink" ext-link-type="gen" xlink:href="KU821419" xlink:type="simple">KU821419</ext-link>
              </td><td rowspan="1" colspan="1">
                <ext-link xmlns:xlink="http://www.w3.org/1999/xlink" ext-link-type="gen" xlink:href="KU821433" xlink:type="simple">KU821433</ext-link>
              </td></tr><tr><td rowspan="1" colspan="1">
              <italic><tp:taxon-name><tp:taxon-name-part taxon-name-part-type="genus" reg="Cherax">C.</tp:taxon-name-part> <tp:taxon-name-part taxon-name-part-type="species" reg="misolicus">misolicus</tp:taxon-name-part></tp:taxon-name></italic>
            </td><td rowspan="1" colspan="1">Misool Island, South of Papua Barat (Leiden Museum)</td><td rowspan="1" colspan="1">–</td><td rowspan="1" colspan="1">
                <ext-link xmlns:xlink="http://www.w3.org/1999/xlink" ext-link-type="gen" xlink:href="KJ920813" xlink:type="simple">KJ920813</ext-link>
              </td></tr><tr><td rowspan="1" colspan="1">
              <italic><tp:taxon-name><tp:taxon-name-part taxon-name-part-type="genus" reg="Cherax">C.</tp:taxon-name-part> <tp:taxon-name-part taxon-name-part-type="species" reg="monticola">monticola</tp:taxon-name-part></tp:taxon-name></italic>
            </td><td rowspan="1" colspan="1">Baliem River, Wamena, Papua</td><td rowspan="1" colspan="1">
                <ext-link xmlns:xlink="http://www.w3.org/1999/xlink" ext-link-type="gen" xlink:href="KF649851" xlink:type="simple">KF649851</ext-link> –</td><td rowspan="1" colspan="1">
                <ext-link xmlns:xlink="http://www.w3.org/1999/xlink" ext-link-type="gen" xlink:href="KF649851" xlink:type="simple">KF649851</ext-link> <ext-link xmlns:xlink="http://www.w3.org/1999/xlink" ext-link-type="gen" xlink:href="KJ920818" xlink:type="simple">KJ920818</ext-link></td></tr><tr><td rowspan="1" colspan="1">
              <italic><tp:taxon-name><tp:taxon-name-part taxon-name-part-type="genus" reg="Cherax">C.</tp:taxon-name-part> <tp:taxon-name-part taxon-name-part-type="species" reg="mosessalossa">mosessalossa</tp:taxon-name-part></tp:taxon-name></italic> sp. n.</td><td rowspan="1" colspan="1">Klademak Creek, Sorong City <named-content xmlns:xlink="http://www.w3.org/1999/xlink" content-type="dwc:verbatimCoordinates" xlink:type="simple"><named-content content-type="geo-json" specific-use="{&#34;type&#34;:&#34;Point&#34;,&#34;coordinates&#34;:[131.273444,-0.873219]}" id="NCID0EPCAE" xlink:type="simple">0°52'23.59"S, 131°16'24.40"E</named-content></named-content>; January 26, 2016</td><td rowspan="1" colspan="1">
                <ext-link xmlns:xlink="http://www.w3.org/1999/xlink" ext-link-type="gen" xlink:href="MH457602" xlink:type="simple">MH457602</ext-link> <ext-link xmlns:xlink="http://www.w3.org/1999/xlink" ext-link-type="gen" xlink:href="MH457602" xlink:type="simple">MH457602</ext-link></td><td rowspan="1" colspan="1">
                <ext-link xmlns:xlink="http://www.w3.org/1999/xlink" ext-link-type="gen" xlink:href="MH457594" xlink:type="simple">MH457594</ext-link> <ext-link xmlns:xlink="http://www.w3.org/1999/xlink" ext-link-type="gen" xlink:href="MH457595" xlink:type="simple">MH457595</ext-link></td></tr><tr><td rowspan="1" colspan="1">
              <italic><tp:taxon-name><tp:taxon-name-part taxon-name-part-type="genus" reg="Cherax">C.</tp:taxon-name-part> <tp:taxon-name-part taxon-name-part-type="species" reg="paniaicus">paniaicus</tp:taxon-name-part></tp:taxon-name></italic>
            </td><td rowspan="1" colspan="1">Lake Tage, Papua (Field collection)</td><td rowspan="1" colspan="1">
                <ext-link xmlns:xlink="http://www.w3.org/1999/xlink" ext-link-type="gen" xlink:href="KJ950528" xlink:type="simple">KJ950528</ext-link>
              </td><td rowspan="1" colspan="1">
                <ext-link xmlns:xlink="http://www.w3.org/1999/xlink" ext-link-type="gen" xlink:href="KJ920830" xlink:type="simple">KJ920830</ext-link>
              </td></tr><tr><td rowspan="1" colspan="1">
              <italic><tp:taxon-name><tp:taxon-name-part taxon-name-part-type="genus" reg="Cherax">C.</tp:taxon-name-part> <tp:taxon-name-part taxon-name-part-type="species" reg="peknyi">peknyi</tp:taxon-name-part></tp:taxon-name></italic>
            </td><td rowspan="1" colspan="1">Unnamed Creek, tributary of Fly River, Papua New Guinea</td><td rowspan="1" colspan="1">
                <ext-link xmlns:xlink="http://www.w3.org/1999/xlink" ext-link-type="gen" xlink:href="MH457600" xlink:type="simple">MH457600</ext-link> <ext-link xmlns:xlink="http://www.w3.org/1999/xlink" ext-link-type="gen" xlink:href="MH457601" xlink:type="simple">MH457601</ext-link> <ext-link xmlns:xlink="http://www.w3.org/1999/xlink" ext-link-type="gen" xlink:href="MH457604" xlink:type="simple">MH457604</ext-link></td><td rowspan="1" colspan="1">
                <ext-link xmlns:xlink="http://www.w3.org/1999/xlink" ext-link-type="gen" xlink:href="MH457591" xlink:type="simple">MH457591</ext-link> <ext-link xmlns:xlink="http://www.w3.org/1999/xlink" ext-link-type="gen" xlink:href="MH457592" xlink:type="simple">MH457592</ext-link> <ext-link xmlns:xlink="http://www.w3.org/1999/xlink" ext-link-type="gen" xlink:href="MH457596" xlink:type="simple">MH457596</ext-link></td></tr><tr><td rowspan="1" colspan="1">
              <italic><tp:taxon-name><tp:taxon-name-part taxon-name-part-type="genus" reg="Cherax">C.</tp:taxon-name-part> <tp:taxon-name-part taxon-name-part-type="species" reg="pulcher">pulcher</tp:taxon-name-part></tp:taxon-name></italic>
            </td><td rowspan="1" colspan="1">Hoa Creek (Teminabuan), Papua Barat; <named-content xmlns:xlink="http://www.w3.org/1999/xlink" content-type="dwc:verbatimCoordinates" xlink:type="simple"><named-content content-type="geo-json" specific-use="{&#34;type&#34;:&#34;Point&#34;,&#34;coordinates&#34;:[132.065261,-1.475758]}" id="NCID0EBHAE" xlink:type="simple">1°28'32.73"S, 132°3'54.94"E</named-content></named-content>; January 23, 2016</td><td rowspan="1" colspan="1">
                <ext-link xmlns:xlink="http://www.w3.org/1999/xlink" ext-link-type="gen" xlink:href="KY654083" xlink:type="simple">KY654083</ext-link>
              </td><td rowspan="1" colspan="1">
                <ext-link xmlns:xlink="http://www.w3.org/1999/xlink" ext-link-type="gen" xlink:href="KY654088" xlink:type="simple">KY654088</ext-link>
              </td></tr><tr><td rowspan="1" colspan="1">
              <italic><tp:taxon-name><tp:taxon-name-part taxon-name-part-type="genus" reg="Cherax">C.</tp:taxon-name-part> <tp:taxon-name-part taxon-name-part-type="species" reg="snowden">snowden</tp:taxon-name-part></tp:taxon-name></italic>
            </td><td rowspan="1" colspan="1">Oinsok (Ainsok River Drainage), Papua Barat; <named-content xmlns:xlink="http://www.w3.org/1999/xlink" content-type="dwc:verbatimCoordinates" xlink:type="simple"><named-content content-type="geo-json" specific-use="{&#34;type&#34;:&#34;Point&#34;,&#34;coordinates&#34;:[131.833650,-1.194464]}" id="NCID0EPIAE" xlink:type="simple">1°11'40.07"S, 131°50'1.14"E</named-content></named-content>; January 24, 2016</td><td rowspan="1" colspan="1">
                <ext-link xmlns:xlink="http://www.w3.org/1999/xlink" ext-link-type="gen" xlink:href="KY654082" xlink:type="simple">KY654082</ext-link>
              </td><td rowspan="1" colspan="1">
                <ext-link xmlns:xlink="http://www.w3.org/1999/xlink" ext-link-type="gen" xlink:href="KY654087" xlink:type="simple">KY654087</ext-link>
              </td></tr><tr><td rowspan="2" colspan="1">
              <italic><tp:taxon-name><tp:taxon-name-part taxon-name-part-type="genus" reg="Cherax">C.</tp:taxon-name-part> <tp:taxon-name-part taxon-name-part-type="species" reg="warsamsonicus">warsamsonicus</tp:taxon-name-part></tp:taxon-name></italic>
            </td><td rowspan="1" colspan="1">Small tributary to Warsamson River; <named-content xmlns:xlink="http://www.w3.org/1999/xlink" content-type="dwc:verbatimCoordinates" xlink:type="simple"><named-content content-type="geo-json" specific-use="{&#34;type&#34;:&#34;Point&#34;,&#34;coordinates&#34;:[131.384261,-0.821283]}" id="NCID0E4JAE" xlink:type="simple">0°49'16.62"S, 131°23'3.34"E</named-content></named-content>; January 20, 2016</td><td rowspan="1" colspan="1">
                <ext-link xmlns:xlink="http://www.w3.org/1999/xlink" ext-link-type="gen" xlink:href="KY654086" xlink:type="simple">KY654086</ext-link>
              </td><td rowspan="1" colspan="1">
                <ext-link xmlns:xlink="http://www.w3.org/1999/xlink" ext-link-type="gen" xlink:href="KY654091" xlink:type="simple">KY654091</ext-link>
              </td></tr><tr><td rowspan="1" colspan="1">Papua Barat</td><td rowspan="1" colspan="1">
                <ext-link xmlns:xlink="http://www.w3.org/1999/xlink" ext-link-type="gen" xlink:href="KU821424" xlink:type="simple">KU821424</ext-link> <ext-link xmlns:xlink="http://www.w3.org/1999/xlink" ext-link-type="gen" xlink:href="KU821426" xlink:type="simple">KU821426</ext-link></td><td rowspan="1" colspan="1">
                <ext-link xmlns:xlink="http://www.w3.org/1999/xlink" ext-link-type="gen" xlink:href="KU821438" xlink:type="simple">KU821438</ext-link> <ext-link xmlns:xlink="http://www.w3.org/1999/xlink" ext-link-type="gen" xlink:href="KU821437" xlink:type="simple">KU821437</ext-link></td></tr><tr><td rowspan="1" colspan="1">
              <italic><tp:taxon-name><tp:taxon-name-part taxon-name-part-type="genus" reg="Engaeus">Engaeus</tp:taxon-name-part> <tp:taxon-name-part taxon-name-part-type="species" reg="strictifrons">strictifrons</tp:taxon-name-part></tp:taxon-name></italic>
            </td><td rowspan="1" colspan="1">Crawford River, Victoria, Australia</td><td rowspan="1" colspan="1">
                <ext-link xmlns:xlink="http://www.w3.org/1999/xlink" ext-link-type="gen" xlink:href="AF493633" xlink:type="simple">AF493633</ext-link>
              </td><td rowspan="1" colspan="1">
                <ext-link xmlns:xlink="http://www.w3.org/1999/xlink" ext-link-type="gen" xlink:href="AF492812" xlink:type="simple">AF492812</ext-link>
              </td></tr><tr><td rowspan="1" colspan="1">
              <italic><tp:taxon-name><tp:taxon-name-part taxon-name-part-type="genus" reg="Euastacus">Euastacus</tp:taxon-name-part> <tp:taxon-name-part taxon-name-part-type="species" reg="bispinosus">bispinosus</tp:taxon-name-part></tp:taxon-name></italic>
            </td><td rowspan="1" colspan="1">Crawford River, Victoria, Australia</td><td rowspan="1" colspan="1">
                <ext-link xmlns:xlink="http://www.w3.org/1999/xlink" ext-link-type="gen" xlink:href="AF493634" xlink:type="simple">AF493634</ext-link>
              </td><td rowspan="1" colspan="1">
                <ext-link xmlns:xlink="http://www.w3.org/1999/xlink" ext-link-type="gen" xlink:href="AF492813" xlink:type="simple">AF492813</ext-link>
              </td></tr></tbody></table></table-wrap></tp:treatment-sec><ref-list><ref id="B7"><mixed-citation xmlns:xlink="http://www.w3.org/1999/xlink" xlink:type="simple">
          <person-group><name name-style="western"><surname>Holthuis</surname><given-names>LB</given-names></name></person-group> (<year>1949</year>) <article-title><tp:taxon-name><tp:taxon-name-part taxon-name-part-type="order">Decapoda</tp:taxon-name-part></tp:taxon-name> Macrura with a revision of the New Guinea <tp:taxon-name><tp:taxon-name-part taxon-name-part-type="family">Parastacidae</tp:taxon-name-part></tp:taxon-name>. Zoological results of the Dutch New Guinea Expedition 1939. No. 3. Nova Guinea (n. ser.</article-title> <source>)</source> <volume>5</volume>: <fpage>289</fpage>–<lpage>330</lpage>.</mixed-citation></ref><ref id="B25"><mixed-citation xmlns:xlink="http://www.w3.org/1999/xlink" xlink:type="simple">
          <person-group><name name-style="western"><surname>Nobili</surname><given-names>DG</given-names></name></person-group> (<year>1899</year>) Contribuzioni alia conoscenza della fauna carcinologica della Papuasia. delle Molucche e dell’ Australia. Annali del Museo Civico di Genova, serie 2, 20 (40): 230–282.</mixed-citation></ref><ref id="B16"><mixed-citation xmlns:xlink="http://www.w3.org/1999/xlink" xlink:type="simple">
          <person-group><name name-style="western"><surname>Lukhaup</surname><given-names>C</given-names></name><name name-style="western"><surname>Pekny</surname><given-names>R</given-names></name></person-group> (<year>2006</year>) <tp:taxon-name><tp:taxon-name-part taxon-name-part-type="genus">Cherax</tp:taxon-name-part> (<tp:taxon-name-part taxon-name-part-type="subgenus">Cherax</tp:taxon-name-part>) <tp:taxon-name-part taxon-name-part-type="species">holthuisi</tp:taxon-name-part></tp:taxon-name>, a new species of crayfish (<tp:taxon-name><tp:taxon-name-part taxon-name-part-type="subphylum">Crustacea</tp:taxon-name-part></tp:taxon-name>: <tp:taxon-name><tp:taxon-name-part taxon-name-part-type="order">Decapoda</tp:taxon-name-part></tp:taxon-name>: <tp:taxon-name><tp:taxon-name-part taxon-name-part-type="family">Parastacidae</tp:taxon-name-part></tp:taxon-name>) from the centre of the Vogelkop Peninsula in Irian Jaya (West New Guinea), Indonesia. Zoologische Mededelingen Leiden 80–1 (7): 101–107.</mixed-citation></ref><ref id="B17"><mixed-citation xmlns:xlink="http://www.w3.org/1999/xlink" xlink:type="simple">
          <person-group><name name-style="western"><surname>Lukhaup</surname><given-names>C</given-names></name><name name-style="western"><surname>Pekny</surname><given-names>R</given-names></name></person-group> (<year>2008</year>) <article-title><tp:taxon-name><tp:taxon-name-part taxon-name-part-type="genus">Cherax</tp:taxon-name-part> (<tp:taxon-name-part taxon-name-part-type="subgenus">Astaconephrops</tp:taxon-name-part>) <tp:taxon-name-part taxon-name-part-type="species">boesemani</tp:taxon-name-part></tp:taxon-name>, a new species of crayfish (<tp:taxon-name><tp:taxon-name-part taxon-name-part-type="subphylum">Crustacea</tp:taxon-name-part></tp:taxon-name>: <tp:taxon-name><tp:taxon-name-part taxon-name-part-type="order">Decapoda</tp:taxon-name-part></tp:taxon-name>: <tp:taxon-name><tp:taxon-name-part taxon-name-part-type="family">Parastacidae</tp:taxon-name-part></tp:taxon-name>) from the centre of the Vogelkop Peninsula in Irian Jaya (West New Guinea), Indonesia.</article-title> <source>Zoologische Mededelingen Leiden</source> <volume>82</volume>(<issue>33</issue>): <fpage>331</fpage>–<lpage>340</lpage>.</mixed-citation></ref><ref id="B18"><mixed-citation xmlns:xlink="http://www.w3.org/1999/xlink" xlink:type="simple">
          <person-group><name name-style="western"><surname>Lukhaup</surname><given-names>C</given-names></name><name name-style="western"><surname>Herbert</surname><given-names>B</given-names></name></person-group> (<year>2008</year>) <article-title><tp:taxon-name><tp:taxon-name-part taxon-name-part-type="genus">Cherax</tp:taxon-name-part> (<tp:taxon-name-part taxon-name-part-type="subgenus">Cherax</tp:taxon-name-part>) <tp:taxon-name-part taxon-name-part-type="species">peknyi</tp:taxon-name-part></tp:taxon-name> sp. nov., a new species of crayfish (<tp:taxon-name><tp:taxon-name-part taxon-name-part-type="subphylum">Crustacea</tp:taxon-name-part></tp:taxon-name>: <tp:taxon-name><tp:taxon-name-part taxon-name-part-type="order">Decapoda</tp:taxon-name-part></tp:taxon-name>: <tp:taxon-name><tp:taxon-name-part taxon-name-part-type="family">Parastacidae</tp:taxon-name-part></tp:taxon-name>) from the Fly River Drainage, Western Province, Papua New Guinea.</article-title> <source>Memoirs of the Queensland Museum</source> <volume>52</volume>(<issue>2</issue>): <fpage>213</fpage>–<lpage>219</lpage>.</mixed-citation></ref><ref id="B19"><mixed-citation xmlns:xlink="http://www.w3.org/1999/xlink" xlink:type="simple">
          <person-group><name name-style="western"><surname>Lukhaup</surname><given-names>C</given-names></name></person-group> (<year>2015</year>) <article-title><tp:taxon-name><tp:taxon-name-part taxon-name-part-type="genus">Cherax</tp:taxon-name-part> (<tp:taxon-name-part taxon-name-part-type="subgenus">Astaconephrops</tp:taxon-name-part>) <tp:taxon-name-part taxon-name-part-type="species">pulcher</tp:taxon-name-part></tp:taxon-name>, a new species of freshwater crayfish (<tp:taxon-name><tp:taxon-name-part taxon-name-part-type="subphylum">Crustacea</tp:taxon-name-part></tp:taxon-name>, <tp:taxon-name><tp:taxon-name-part taxon-name-part-type="order">Decapoda</tp:taxon-name-part></tp:taxon-name>, <tp:taxon-name><tp:taxon-name-part taxon-name-part-type="family">Parastacidae</tp:taxon-name-part></tp:taxon-name>) from the Kepala Burung (Vogelkop) Peninsula, Irian Jaya (West Papua), Indonesia.</article-title> <source>ZooKeys</source> <volume>502</volume>: <fpage>1</fpage>–<lpage>10</lpage>. <ext-link xlink:type="simple" ext-link-type="doi" xlink:href="10.3897/zookeys.502.9800">https://doi.org/10.3897/zookeys.502.9800</ext-link></mixed-citation></ref><ref id="B20"><mixed-citation xmlns:xlink="http://www.w3.org/1999/xlink" xlink:type="simple">
          <person-group><name name-style="western"><surname>Lukhaup</surname><given-names>C</given-names></name><name name-style="western"><surname>Panteleit</surname><given-names>J</given-names></name><name name-style="western"><surname>Schrimpf</surname><given-names>A</given-names></name></person-group> (<year>2015</year>) <article-title><tp:taxon-name><tp:taxon-name-part taxon-name-part-type="genus">Cherax</tp:taxon-name-part> (<tp:taxon-name-part taxon-name-part-type="subgenus">Astaconephrops</tp:taxon-name-part>) <tp:taxon-name-part taxon-name-part-type="species">snowden</tp:taxon-name-part></tp:taxon-name> a new species of freshwater crayfish (<tp:taxon-name><tp:taxon-name-part taxon-name-part-type="subphylum">Crustacea</tp:taxon-name-part></tp:taxon-name>, <tp:taxon-name><tp:taxon-name-part taxon-name-part-type="order">Decapoda</tp:taxon-name-part></tp:taxon-name>, <tp:taxon-name><tp:taxon-name-part taxon-name-part-type="family">Parastacidae</tp:taxon-name-part></tp:taxon-name>) from the Kepala Burung (Vogelkop) Peninsula, Irian Jaya (West Papua), Indonesia.</article-title> <source>ZooKeys</source> <volume>518</volume>: <fpage>1</fpage>–<lpage>14</lpage>. <ext-link xlink:type="simple" ext-link-type="uri" xlink:href="https://doi">https://doi</ext-link>. org/<ext-link xlink:type="simple" ext-link-type="doi" xlink:href="10.3897/zookeys.518.6127">10.3897/zookeys.518.6127</ext-link></mixed-citation></ref><ref id="B26"><mixed-citation xmlns:xlink="http://www.w3.org/1999/xlink" xlink:type="simple">
          <person-group><name name-style="western"><surname>Patoka</surname><given-names>J</given-names></name><name name-style="western"><surname>Blaha</surname><given-names>M</given-names></name><name name-style="western"><surname>Kouba</surname><given-names>A</given-names></name></person-group> (<year>2015</year>) <article-title><tp:taxon-name><tp:taxon-name-part taxon-name-part-type="genus">Cherax</tp:taxon-name-part> (<tp:taxon-name-part taxon-name-part-type="subgenus">Astaconephrops</tp:taxon-name-part>) <tp:taxon-name-part taxon-name-part-type="species">gherardii</tp:taxon-name-part></tp:taxon-name>, a new crayfish (<tp:taxon-name><tp:taxon-name-part taxon-name-part-type="order">Decapoda</tp:taxon-name-part></tp:taxon-name>: <tp:taxon-name><tp:taxon-name-part taxon-name-part-type="family">Parastacidae</tp:taxon-name-part></tp:taxon-name>) from West Papua, Indonesia.</article-title> <source>Zootaxa</source> <volume>3964</volume>(<issue>5</issue>): <fpage>526</fpage>–<lpage>536</lpage>. <ext-link xlink:type="simple" ext-link-type="uri" xlink:href="https://doi">https://doi</ext-link>. org/<ext-link xlink:type="simple" ext-link-type="doi" xlink:href="10.11646/zootaxa.3964.5.2">10.11646/zootaxa.3964.5.2</ext-link></mixed-citation></ref><ref id="B22"><mixed-citation xmlns:xlink="http://www.w3.org/1999/xlink" xlink:type="simple">
          <person-group><name name-style="western"><surname>Munasinghe</surname><given-names>DHN</given-names></name><name name-style="western"><surname>Burridge</surname><given-names>CP</given-names></name><name name-style="western"><surname>Austin</surname><given-names>CM</given-names></name></person-group> (<year>2004a</year>) <article-title>The systematics of freshwater crayfish of the genus <italic><tp:taxon-name><tp:taxon-name-part taxon-name-part-type="genus">Cherax</tp:taxon-name-part></tp:taxon-name></italic> Erichson (<tp:taxon-name><tp:taxon-name-part taxon-name-part-type="order">Decapoda</tp:taxon-name-part></tp:taxon-name>: <tp:taxon-name><tp:taxon-name-part taxon-name-part-type="family">Parastacidae</tp:taxon-name-part></tp:taxon-name>) in eastern Australia re-examined using nucleotide sequences from 12S rRNA and 16S rRNA genes.</article-title> <source>Invertebrate Systematics</source> <volume>18</volume>: <fpage>215</fpage>–<lpage>225</lpage>. <ext-link xlink:type="simple" ext-link-type="doi" xlink:href="10.1071/IS03012">https://doi.org/10.1071/IS03012</ext-link></mixed-citation></ref><ref id="B23"><mixed-citation xmlns:xlink="http://www.w3.org/1999/xlink" xlink:type="simple">
          <person-group><name name-style="western"><surname>Munasinghe</surname><given-names>DHN</given-names></name><name name-style="western"><surname>Burridge</surname><given-names>CP</given-names></name><name name-style="western"><surname>Austin</surname><given-names>CM</given-names></name></person-group> (<year>2004b</year>) <article-title>Molecular phylogeny and zoogeography of the freshwater crayfish genus <italic><tp:taxon-name><tp:taxon-name-part taxon-name-part-type="genus">Cherax</tp:taxon-name-part></tp:taxon-name></italic> Erichson (<tp:taxon-name><tp:taxon-name-part taxon-name-part-type="order">Decapoda</tp:taxon-name-part></tp:taxon-name>: <tp:taxon-name><tp:taxon-name-part taxon-name-part-type="family">Parastacidae</tp:taxon-name-part></tp:taxon-name>) in Australia.</article-title> <source>Biological Journal of the Linnean Society</source> <volume>81</volume>: <fpage>553</fpage>–<lpage>563</lpage>. <ext-link xlink:type="simple" ext-link-type="doi" xlink:href="10.1111/j.1095-">https://doi.org/10.1111/j.1095-</ext-link> 8312.2003.00299.x</mixed-citation></ref><ref id="B1"><mixed-citation xmlns:xlink="http://www.w3.org/1999/xlink" xlink:type="simple">
          <person-group><name name-style="western"><surname>Austin</surname><given-names>CM</given-names></name></person-group> (<year>1996</year>) <article-title>Systematics of the freshwater crayfish genus <italic><tp:taxon-name><tp:taxon-name-part taxon-name-part-type="genus">Cherax</tp:taxon-name-part></tp:taxon-name></italic> Erichson (<tp:taxon-name><tp:taxon-name-part taxon-name-part-type="order">Decapoda</tp:taxon-name-part></tp:taxon-name>: <tp:taxon-name><tp:taxon-name-part taxon-name-part-type="family">Parastacidae</tp:taxon-name-part></tp:taxon-name>) in northern and eastern Australia: electrophoretic and morphological variation.</article-title> <source>Australian Journal of Zoology</source> <volume>44</volume>: <fpage>259</fpage>–<lpage>296</lpage>. <ext-link xlink:type="simple" ext-link-type="doi" xlink:href="10.1071/ZO9960259">https://doi.org/10.1071/ZO9960259</ext-link></mixed-citation></ref><ref id="B24"><mixed-citation xmlns:xlink="http://www.w3.org/1999/xlink" xlink:type="simple">
          <person-group><name name-style="western"><surname>Munasinghe</surname><given-names>DHN</given-names></name><name name-style="western"><surname>Murphy</surname><given-names>NP</given-names></name><name name-style="western"><surname>Austin</surname><given-names>CM</given-names></name></person-group> (<year>2003</year>) <article-title>Utility of mitochondrial DNA sequences from four gene regions for systematic studies of Australian freshwater crayfish of the genus <italic><tp:taxon-name><tp:taxon-name-part taxon-name-part-type="genus">Cherax</tp:taxon-name-part></tp:taxon-name></italic> (<tp:taxon-name><tp:taxon-name-part taxon-name-part-type="order">Decapoda</tp:taxon-name-part></tp:taxon-name>: <tp:taxon-name><tp:taxon-name-part taxon-name-part-type="family">Parastacidae</tp:taxon-name-part></tp:taxon-name>).</article-title> <source>Journal of Crustacean Biology</source> <volume>23</volume>: <fpage>402</fpage>–<lpage>417</lpage>. <ext-link xlink:type="simple" ext-link-type="uri" xlink:href="https://doi">https://doi</ext-link>. org/<ext-link xlink:type="simple" ext-link-type="doi" xlink:href="10.1163/20021975-99990350">10.1163/20021975-99990350</ext-link></mixed-citation></ref></ref-list></tp:taxon-treatment>
